# Supplementary material for: Low-dose sodium-glucose cotransporter 2 inhibitor ameliorates ischemic brain injury in mice through pericyte protection without glucose-lowering effects
Source: Commun Biol. 2022 Jul 2;5:653. doi: 10.1038/s42003-022-03605-4 (PMC9250510; doi:10.1038/s42003-022-03605-4)
Supplement: Supplementary file 4 — Supplementary Data 1 [file 42003_2022_3605_MOESM4_ESM.xlsx]

## Sheet: Fig1
Figure 1b				Figure 1c				Figure 1d				Figure 1e
Infarct volume(%)	Vehicle	Luseo		Evans blue concentration (μg/g, brain tissue)	Vehicle	Luseo		Latency to fall (% of pre pMCAO)	Vehicle	Luseo		Neurological deficit score	Vehicle	Luseo
	42.0239	31.0619			4.48147	3.61595			42	51			1	2
	29.6265	25.7438			4.16325	3.48435			36	60			3	1
	48.236	12.5449			4.41185	3.41291			22	67			2	1
	27.3516	15.9203			4.4042	2.75902			31	46			3	2
	29.294	10.9855			4.49342	4.08678			29	78			2	2
	15.6708	23.7446							35	38			2	1
	25.6786	27.5275							51	58			2	1
	21.6499	25.8538							4	73			2	2
	29.6853	15.8025							57	85			1	2
									53	33			2	2
mean	29.9129	21.0206		mean	4.39084	3.4718			13	56			2	2
SD	9.86493	7.26326		SD	0.133376	0.477146			36	82			2	1
n	9	9		n	5	5			11	39			2	1
													2	1
								mean	32.3077	58.9231			2	2
								SD	16.4893	17.289			1	1
								n	13	13
												mean	1.9375	1.5
												SD	0.57373	0.516398
												n	16	16

## Sheet: Fig2
Figure 2a				Figure 2c									Figure 2e
Slc5a2 / Rna18s mRNA (fold change)	contralateral	ipsilateral		SGLT2 positive area (fold change)		ischemic core			peri-infarct				CD13 / CD31 area (arbitary unit)	Vehicle	Luseo
	0.73	3.69			Day 1	1.3075	0.971978	0.720527	1.10003	1.83521	0.770202			1.113	2.26889
	1.72	3.65			Day 3	0.851078	0.974091	1.29776	1.66294	1.40651	2.13456			2.284	1.30795
	0.775	3.67			Day 7	2.52742	1.78815	1.78945	3.77096	4.20052	4.60397			2.073	1.99511
	0.774	5.86			Day 14	1.96411	1.3778	2.67845	4.06078	4.00672	3.92161			1.52	2.92575
														1.72626	2.78654
						mean	SD	n	mean	SD	n			1.67607	2.42785
mean	0.99975	4.2175				1	0.294486	3	1.23515	0.54521	3			1.71668	1.96826
SD	0.480625	1.09512				1.04098	0.230733	3	1.73467	0.369288	3			2.08925	2.21859
n	4	4				2.03501	0.426443	3	4.19182	0.416576	3			1.74554	1.93368
						2.00679	0.651376	3	3.99637	0.0701615	3			1.70652	2.08258
													mean	1.76503	2.19152
													SD	0.328301	0.459851
													n	10	10

## Sheet: Fig3
Figure 3a					Figure 3f
SLC5A2 / RNA18S mRNA (fold change)	Pericytes	HEK	HK2		2-NBDG / Hoechst intensity (fold change)	Na+(-) buffer	Na+(+) buffer	Na+(+) / Luseo 100 nM	Na+(+) / Luseo 1000 nM
	0.502	0.906	2.87
	1.13	0.393	5.88			0.627264	0.782096	1.0353	0.566383
	1.36	0.318	3.16			0.551886	1.28337	0.892737	0.532555
						0.505813	0.752246	1.0971	0.352842
						0.562029	0.798752	0.69956	0.46204
mean	0.997333	0.539	3.97			0.515951	1.15342	0.922786	0.415645
SD	0.444119	0.320036	1.66045			0.514977	0.906857	0.534585	0.495872
n	3	3	3			0.76254	1.38122	0.884534	0.541607
						0.424115	0.942034	0.889701	0.670743
					mean	0.558072	1	0.869538	0.504711
					SD	0.10068	0.242183	0.179026	0.0973965
					n	8	8	8	8

## Sheet: Fig4
Figure 4a
SLC5A2 / RNA18S mRNA (fold change)	Control	OD	GD	OGD	OGD + rep.
	0.821445	0.941095	0.977911	1.96503	1.22181
	0.388863	1.31155	1.81086	2.57708	0.170502
	1.13898	1.6544	1.37828	3.01427	0.773125
	1.07685	1.61298	2.34699	2.99126	0.492407
	1.57386	1.58537	1.84077	2.99126	0.76162
mean	1	1.42108	1.67096	2.70778	0.683893
SD	0.435863	0.300263	0.517542	0.453712	0.388458
n	5	5	5	5	5

## Sheet: Fig5
Figure 5a						Figure 5c						Figure 5d						Figure 5e
pAMPKαT172 / AMPKα protein (fold change)	Control	Luseo 10 nM	Luseo 100 nM	Luseo 1000 nM		MitoTracker Fluorescense (fold change)	Control	Luseo 10 nmol/l	Luseo 100 nmol/l	Luseo 1000 nmol/l		Cell viability (%)	Control	Luseo	OGD	Luseo + OGD		pAMPKαT172 / AMPKα protein (fold change)	Vehicle	Luseo
	0.671575	1.25049	2.58873	6.0426			0.884597	1.11634	1.07148	1.30073			92.7792	104.124	61.3328	65.4376			0.857249	3.27621
	0.775097	2.18104	6.05898	8.66074			1.12132	0.999221	1.18611	1.38047			97.1678	89.806	53.4821	68.7455			0.889857	3.62759
	1.55333	2.94303	8.61891	8.46571			0.839745	0.909516	1.14125	1.29326			101.733	95.2493	54.643	72.3986			0.983115	3.06203
							0.921975	1.07148	1.14624	1.1886			101.76	99.4629	57.1233	85.9039			1.10314	2.94095
mean	1	2.12486	5.75554	7.72302			0.859679	1.13627	1.08394	1.14125			100.691	110.335	68.3612	85.6555			1.16664	2.35785
SD	0.481984	0.847668	3.02652	1.45855			0.964336	1.13129	1.05155	1.19857			100.502	109.711	66.5543	81.2628
n	3	3	3	3			1.21352	0.949385	1.06401	1.22847			103.244	101.234	57.7473	87.2193
							0.839745	0.991746	1.08145	1.2509			102.124	97.2437	45.9906	76.6101		mean	1	3.05293
							1.23844	1.07896	1.21352	1.39044								SD	0.133417	0.467934
PGC-1α / β-actin protein (fold change)	control 24h	Luseo 10nM 24h	Luseo 100nM 24h	Luseo 1000nM 24h			1.02165	1.22598	1.1263	1.16867								n	5	5
	0.906131	1.16951	1.01646	2.7724			1.02414	1.14624	1.23345	1.07398		mean	100	100.896	58.1543	77.9042
	0.917764	1.53076	0.851487	2.58663			1.07647	0.98427	1.25339	1.15122		SD	3.42316	7.04674	7.25246	8.3957
	1.1761	1.29559	2.28062	1.47752			1.03411	1.21103	1.14375	1.26086		n	8	8	8	8
							1.16617	1.08893	1.08145	1.07896
mean	1	1.33195	1.38286	2.27885			0.92945	1.06152	1.1263	1.0964
SD	0.152622	0.183351	0.781851	0.700161			0.864663	1.00171	1.07647	1.17863
n	3	3	3	3
						mean	1	1.06899	1.13004	1.21134
TFAM / β-actin protein (fold change)	Control	Luseo 10nM	Luseo 100nM	Luseo 1000nM		SD	0.133631	0.0910203	0.0633988	0.097089
	1.74777	0.853994	2.2081	3.13608		n	16	16	16	16
	0.736897	1.14035	1.75717	3.43486
	0.515334	0.682949	2.07718	2.94621
mean	1	0.892431	2.01415	3.17238
SD	0.656994	0.231111	0.231983	0.246342
n	3	3	3	3

## Sheet: FigS1
Supplementary Figure 1a													Supplementary Figure 1b				Supplementary Figure 1c
Plasma glucose (mM)		Vehicle					Luseogliflozin						Cerebral blood flow (Percentage to contralateral side)	Vehicle	Luseo		Latency to fall (sec.)	Vehicle	Luseo
	Pre	5.32896	5.10692	5.38447	5.38447	6.16161	5.60651	6.32814	4.82937	6.49467	4.77386			82.7	87			89	100
	30	8.04895	10.6024	10.3804	11.4906	9.60323	10.2138	11.213	9.27017	13.0449	10.2693			76.4	67.9			99.33	125.67
	60	8.60405	10.4359	11.4906	10.88	9.93629	9.15915	10.3804	8.43752	13.5444	10.5469			60.3	71.1			117.33	78.33
	120	8.8816	8.43752	8.71507	9.71425	8.93711	8.21548	8.21548	8.38201	8.3265	7.82691			69.1542	79.03			135	116.33
														75.3425	70.9302			135	130.67
														72.0588	82.9596			136.67	71
														88.1443	81.4815			160	42.67
		5.47329	0.401441	5			5.60651	0.807284	5					66.6667	68.3			158.33	118.33
		10.0251	1.29328	5			10.8022	1.42964	5									144.67	114
		10.2693	1.09272	5			10.4137	1.95573	5									139	78.67
		8.93711	0.475899	5			8.19328	0.217129	5				mean	73.8458	76.0877			120	150.67
													SD	8.87888	7.39899			93	117
													n	8	8			149.33	236.33
																	mean	128.974	113.821
																	SD	23.6369	46.9128
																	n	13	13

## Sheet: FigS4
Supplementary Figure 4a
SLC5A2 / RNA18S mRNA (fold change)	5-24	20-24	5-72	20-72	5-168	20-168
	1.03	1.41	0.992	1.3	1.92	1.58
	0.3	0.48	0.739	2.07	0.83	0.903
	1.74	0.597	1.1	1.13	1.51	0.975
	1.08	1.1	1.57	0.71	3.59	0.886
	0.851	1.85	1.87	1.26	0.642	3.7
mean	1.0002	1.0874	1.2542	1.294	1.6984	1.6088
SD	0.516503	0.569038	0.45741	0.492778	1.1761	1.20377
n	5	5	5	5	5	5

## Sheet: FigS5
Supplementary Figure 5a						Supplementary Figure 5b						Supplementary Figure 5c
NRF1 / RNA18S mRNA (fold change)	Control	Luseo 10 nM	Luseo 100 nM	Luseo 1000 nM		NRF2 / RNA18S mRNA (fold change)	Control	Luseo 10 nM	Luseo 100 nM	Luseo 1000 nM		mtDNA copy number ND1 / RNA18S (fold change)	control	Luseo 1000 nM
	1.07	0.937	1.16	1.31			0.99	1.01	1.14	1.4			2.18046	3.93028
	1	1.21	1.04	1.49			0.94	1	1.31	2.01			0.344991	3.10508
	0.839	0.893	1.69	1.46			0.86	0.95	1.74	1.33			0.47455	4.54611
	1.05	1.11	1.67	1.72			1.14	1.03	1.49	1.84
	1.03	1.39	0.839	1.42			1.06	1.17	0.95	1.49
mean	0.9978	1.108	1.2798	1.48		mean	0.998	1.032	1.326	1.614		mean	1	3.86049
SD	0.0924619	0.203346	0.382975	0.150499		SD	0.107796	0.0825833	0.30599	0.295686		SD	1.02436	0.723042
n	5	5	5	5		n	5	5	5	5		n	3	3

## Sheet: TableS1
Supplementary Table 1
BW								mean	SD	n
2w	Vehicle	23.3	23.9	24.6	25.2	23.7		24.14	0.756968	5
	Luseo	23.9	25.7	24.4	24	24		24.4	0.751665	5
post d3	Vehicle	20	20.1	22.5	22	23.1		21.54	1.41527	5
	Luseo	21.1	21.2	21.9	22.6	22.9		21.94	0.808084	5
SBP
2w	Vehicle	109.75	96.3182	114.455	122.5	100.833		108.771	10.486	5
	Luseo	104.111	110.231	107.708	106.542	112.067		108.132	3.11298	5
post d3	Vehicle	129.75	100.143	125.6	107.75	98.714		112.391	14.4432	5
	Luseo	117.59	122.5	97.5217	96.5454	115.429		109.917	12.0419	5
DBP
2w	Vehicle	66	55.7333	73.875	72.1739	61.5833		65.8731	7.4994	5
	Luseo	58.25	45.2222	70	55.75	61.1818		58.0808	8.97897	5
post d3	Vehicle	43.5	43.82	49.67	44	78		51.798	14.8693	5
	Luseo	69.6	63.7	36.71	38.83	63.2		54.408	15.4137	5
HR
2w	Vehicle	482.651	481.218	539.967	541.541	477.484		504.572	33.0878	5
	Luseo	438.933	450.407	650.938	617.211	618.769		555.252	101.921	5
post d3	Vehicle	387.4	446.55	477.078	376.309	421.3		421.727	41.597	5
	Luseo	497.74	458.1	457.18	404.4	447.9		453.064	33.2908	5

## Sheet: TableS2
Supplementary Table 2
	Casual plasma glucose (mmol/L)						mean	SD	n
Vehicle	9.55556	13.8889	11.5556	8.5	12.7778		11.2556	2.22625	5
Luseogliflozin	14.2222	12.0556	11.4444	10.6667	11.7222		12.0222	1.33252	5
Vehicle-pMCAO Day 3	10.2778	8.05556	7.27778	8.27778	8.5		8.47778	1.10666	5
Luseogliflozin-pMCAO Day 3	8.11111	8.05556	7.61111	9.94444	9.16667		8.57778	0.953874	5
	Casual urinary glucose (mmol/L)
Vehicle	6.27778	10.1667	6.38889	3	11.5556		7.47778	3.41081	5
Luseogliflozin	11.2778	11.5	13.5	13.5	15.2222		13	1.63205	5
Vehicle-pMCAO Day 3	7.44444	6.44444	14.3333	12.8333	12.3889		10.6889	3.51114	5
Luseogliflozin-pMCAO Day 3	4.72222	9.05556	6.94444	9.11111	8.38889		7.64444	1.85243	5
